# Supplementary material for: Application of Iodine as a Catalyst in Aerobic Oxidations: A Sustainable Approach for Thiol Oxidations
Source: Molecules. 2023 Sep 24;28(19):6789. doi: 10.3390/molecules28196789 (PMC10574728; doi:10.3390/molecules28196789)
Supplement: Supplementary file 1 [file molecules-28-06789-s001.zip]

Archive with 1 entries (1 files):
- molecules-2622088-supplementary.pdf
